# Supplementary material for: Survival analysis of confirmed elephant endotheliotropic herpes virus cases in Thailand from 2006 – 2018
Source: PLoS One. 2019 Jul 5;14(7):e0219288. doi: 10.1371/journal.pone.0219288 (PMC6611605; doi:10.1371/journal.pone.0219288)
Supplement: S1 Table — (XLSX) [file pone.0219288.s001.xlsx]

## Sheet: Rawdata
ID	Regoin	YEAR	Month	Season	SEX	STATUS	AGEofDiagnosisMonth	OnsettoDeadHr	OnsettoRecoveryHr	Subtype	SampleType	Severity	Lethargy	Fever	FacialEdema	TongueCyanosis	Bloodydiarrhea	Diarrhea	RX	MedicationProcedure	Antivirals	Weaning	Training
E001	2	2006	Jan	3	M	1	24	14	NA	1	2	3	1	0	0	0	1	0	1	1	1	1	1
E002	2	2007	NA	NA	F	1	19	NA	NA	1	NA	NA	NA	NA	NA	NA	NA	NA	1	NA	1	NA	NA
E003	NA	2007	NA	NA	M	1	24	NA	NA	1	2	NA	NA	NA	NA	NA	NA	NA	1	NA	1	NA	NA
E004	4	2008	Apr	1	F	1	15	NA	NA	3	NA	3	1	0	0	0	1	0	1	1	1	1	2
E005	4	2008	May	1	M	1	16	NA	NA	3	2	3	1	0	0	0	1	0	NA	NA	NA	1	2
E006	4	2008	Dec	3	M	1	26	NA	NA	1	2	3	1	0	0	0	1	0	NA	NA	NA	2	2
E007	2	2009	Sep	2	F	1	24	NA	NA	2	2	NA	NA	NA	NA	NA	NA	NA	NA	NA	NA	2	1
E008	NA	2011	NA	NA	M	1	NA	NA	NA	1	NA	NA	NA	NA	NA	NA	NA	NA	NA	NA	NA	NA	NA
E009	1	2011	Apr	1	M	1	35	12	NA	3	2	2	1	0	0	0	0	1	NA	NA	NA	2	1
E010	4	2012	Feb	3	M	1	14	NA	NA	1	NA	NA	NA	NA	NA	NA	NA	NA	NA	NA	NA	1	1
E011	4	2012	Apr	1	F	1	29	NA	NA	1	3	NA	NA	NA	NA	NA	NA	NA	NA	NA	NA	2	2
E012	1	2013	Jan	3	F	1	108	14	NA	1	2	1	1	0	0	0	0	0	0	1	1	2	2
E013	5	2013	Sep	2	F	1	13	NA	NA	1	2	NA	NA	NA	NA	NA	NA	NA	NA	NA	NA	NA	NA
E014	5	2013	Sep	2	F	1	17	NA	NA	1	3	NA	NA	NA	NA	NA	NA	NA	NA	NA	NA	1	1
E015	5	2013	Sep	2	M	1	30	NA	NA	1	3	NA	NA	NA	NA	NA	NA	NA	NA	NA	NA	2	2
E016	6	2013	NA	NA	M	0	24	NA	NA	1	1	2	1	0	0	0	0	1	NA	NA	NA	2	2
E017	1	2014	Mar	1	M	1	14	36	NA	1	3	3	1	0	0	0	1	0	2	2	2	1	1
E018	1	2014	NA	NA	F	1	44	24	NA	3	2	3	1	0	0	0	1	0	2	2	2	2	2
E019	1	2014	Feb	3	M	0	33	NA	245	1	1	5	1	1	1	1	1	1	2	3	2	2	2
E020	1	2015	Jun	2	M	1	7	72	NA	3	5	3	1	0	0	0	1	0	1	1	1	1	1
E021	2	2015	Sep	2	F	1	3	NA	NA	1	2	NA	NA	NA	NA	NA	NA	NA	1	1	1	1	1
E022	1	2015	Sep	2	M	1	36	NA	NA	1	1	2	1	0	0	0	0	1	1	1	1	2	2
E023	1	2015	Sep	2	F	1	24	NA	NA	1	5	2	1	0	0	0	0	1	2	3	2	2	1
E024	1	2015	Jan	1	M	0	36	NA	336	1	NA	1	1	0	0	0	0	0	2	3	2	2	1
E025	1	2016	Feb	3	F	0	48	NA	288	3	1	2	1	0	0	0	0	1	2	3	3	1	1
E026	6	2016	Feb	3	F	1	35	816	NA	4	1	5	1	1	1	1	1	1	2	3	2	2	2
E027	1	2016	Aug	2	M	1	36	12	NA	3	1	3	1	0	0	0	1	0	2	2	1	2	1
E028	6	2017	Feb	3	M	1	36	24	NA	2	1	4	1	1	1	0	0	0	2	3	2	2	2
E029	1	2017	Apr	1	F	1	72	60	NA	3	1	3	1	0	0	0	1	0	1	1	1	2	2
E030	1	2017	May	1	F	1	48	50	NA	3	1	2	1	0	0	0	0	1	0	1	1	2	2
E031	1	2017	Jun	2	F	1	48	NA	NA	3	1	2	1	0	0	0	0	1	2	3	2	1	2
E032	1	2017	Jul	2	F	1	48	60	NA	3	NA	3	1	0	0	0	1	0	1	1	1	2	2
E033	1	2017	Jul	2	M	1	15	NA	149	3	1	3	1	0	0	0	1	0	2	3	2	1	1
E034	1	2017	Jun	2	M	0	216	NA	NA	3	1	2	1	0	0	0	0	1	2	3	2	2	2
E035	1	2017	Jul	2	F	1	24	35	NA	3	1	3	1	0	0	0	1	0	2	3	2	2	2
E036	1	2017	Jun	2	F	1	72	46	NA	4	1	4	1	1	1	0	0	0	2	3	2	2	2
E037	1	2017	Jul	2	F	1	38	216	NA	1	1	5	1	1	1	1	1	1	2	3	2	2	2
E038	1	2017	Jul	2	F	0	72	NA	NA	3	1	3	1	0	0	0	1	0	2	3	2	2	2
E039	6	2017	NA	NA	F	1	24	51	NA	1	1	4	1	1	1	0	0	0	2	3	2	2	2
E040	4	2017	Nov	3	F	1	36	72	NA	1	1	5	1	1	1	1	1	1	1	1	1	2	2
E041	4	2017	Dec	3	F	0	24	NA	240	1	1	4	1	1	1	0	0	0	1	1	1	2	2
E042	4	2017	Dec	3	M	0	24	NA	120	1	1	4	1	1	1	0	0	0	1	1	1	2	2
E043	4	2017	Dec	3	F	0	108	NA	100	1	1	2	1	0	0	0	0	1	1	1	1	2	2
E044	2	2017	Dec	3	M	1	144	22	NA	1	1	3	1	0	0	0	1	0	1	1	1	2	2
E045	3	2017	Dec	3	F	1	24	44	NA	1	1	4	1	1	1	0	0	0	1	2	1	1	1
E046	1	2018	May	1	F	1	47	12	NA	1	1	4	1	1	1	0	0	0	1	1	1	2	2
E047	6	2018	Feb	3	F	0	27	NA	312	1	1	4	1	1	1	0	0	0	2	3	3	2	2
E048	1	2018	Apr	3	M	1	13	96	NA	1	1	5	1	1	1	1	1	1	2	2	2	1	1
E049	1	2018	Apr	1	M	1	29	57	NA	1	1	5	1	1	1	1	1	1	2	3	1	2	2
E050	1	2018	Apr	1	F	0	7	NA	120	1	1	1	1	0	0	0	0	0	2	3	3	1	1
E051	1	2018	May	1	M	0	14	NA	48	1	1	2	1	0	0	0	0	1	2	3	3	1	1
E052	1	2018	Jun	2	F	1	43	24	NA	1	1	4	1	1	1	0	0	0	2	3	2	2	2
E053	1	2018	Jul	2	M	0	36	NA	24	3	1	2	1	0	0	0	0	1	2	2	3	1	1
E054	1	2018	Jul	2	F	0	12	NA	NA	3	1	2	1	0	0	0	0	1	2	3	3	2	2
E055	1	2018	Jul	2	F	0	36	NA	240	3	1	2	1	0	0	0	0	1	2	3	2	2	2
E056	1	2018	Jul	2	M	0	36	NA	48	3	1	1	1	0	0	0	0	0	1	2	3	2	2
E057	1	2018	Jul	2	M	0	14	NA	360	1	1	4	1	1	1	0	0	0	2	2	3	1	1
E058	1	2018	Jul	2	M	0	72	NA	NA	1	1	2	1	0	0	0	0	1	2	2	1	2	2

## Sheet: Figure 1.-Number of EEHV cases
ID	YEAR	SEX		Year	Female	Male
E001	2006	M		2006	0	1
E002	2007	F		2007	1	1
E003	2007	M		2008	1	2
E004	2008	F		2009	1	0
E005	2008	M		2010	0	0
E006	2008	M		2011	0	2
E007	2009	F		2012	1	1
E008	2011	M		2013	3	2
E009	2011	M		2014	1	2
E010	2012	M		2015	2	3
E011	2012	F		2016	2	1
E012	2013	F		2017	14	5
E013	2013	F		2018	6	7
E014	2013	F
E015	2013	M
E016	2013	M
E017	2014	M
E018	2014	F
E019	2014	M
E020	2015	M
E021	2015	F
E022	2015	M
E023	2015	F
E024	2015	M
E025	2016	F
E026	2016	F
E027	2016	M
E028	2017	M
E029	2017	F
E030	2017	F
E031	2017	F
E032	2017	F
E033	2017	M
E034	2017	M
E035	2017	F
E036	2017	F
E037	2017	F
E038	2017	F
E039	2017	F
E040	2017	F
E041	2017	F
E042	2017	M
E043	2017	F
E044	2017	M
E045	2017	F
E046	2018	F
E047	2018	F
E048	2018	M
E049	2018	M
E050	2018	F
E051	2018	M
E052	2018	F
E053	2018	M
E054	2018	F
E055	2018	F
E056	2018	M
E057	2018	M
E058	2018	M

## Sheet: Figure2.-Clinical Features
ID	STATUS	Lethargy	Fever	FacialEdema	TongueCyanosis	Bloodydiarrhea	Diarrhea		Clinical signs	Survivor	Non-Sorvivor
E001	1	1	0	0	0	1	0		Lethargy	18	30
E002	1	NA	NA	NA	NA	NA	NA		Diarrhea	10	10
E003	1	NA	NA	NA	NA	NA	NA		Fever	5	11
E004	1	1	0	0	0	1	0		Facial Edema	5	11
E005	1	1	0	0	0	1	0		Bloody Diarhear	2	18
E006	1	1	0	0	0	1	0		Tongue Cycanosis	1	5
E007	1	NA	NA	NA	NA	NA	NA
E008	1	NA	NA	NA	NA	NA	NA
E009	1	1	0	0	0	0	1
E010	1	NA	NA	NA	NA	NA	NA
E011	1	NA	NA	NA	NA	NA	NA
E012	1	1	0	0	0	0	0
E013	1	NA	NA	NA	NA	NA	NA
E014	1	NA	NA	NA	NA	NA	NA
E015	1	NA	NA	NA	NA	NA	NA
E016	0	1	0	0	0	0	1
E017	1	1	0	0	0	1	0
E018	1	1	0	0	0	1	0
E019	0	1	1	1	1	1	1
E020	1	1	0	0	0	1	0
E021	1	NA	NA	NA	NA	NA	NA
E022	1	1	0	0	0	0	1
E023	1	1	0	0	0	0	1
E024	0	1	0	0	0	0	0
E025	0	1	0	0	0	0	1
E026	1	1	1	1	1	1	1
E027	1	1	0	0	0	1	0
E028	1	1	1	1	0	0	0
E029	1	1	0	0	0	1	0
E030	1	1	0	0	0	0	1
E031	1	1	0	0	0	0	1
E032	1	1	0	0	0	1	0
E033	1	1	0	0	0	1	0
E034	0	1	0	0	0	0	1
E035	1	1	0	0	0	1	0
E036	1	1	1	1	0	0	0
E037	1	1	1	1	1	1	1
E038	0	1	0	0	0	1	0
E039	1	1	1	1	0	0	0
E040	1	1	1	1	1	1	1
E041	0	1	1	1	0	0	0
E042	0	1	1	1	0	0	0
E043	0	1	0	0	0	0	1
E044	1	1	0	0	0	1	0
E045	1	1	1	1	0	0	0
E046	1	1	1	1	0	0	0
E047	0	1	1	1	0	0	0
E048	1	1	1	1	1	1	1
E049	1	1	1	1	1	1	1
E050	0	1	0	0	0	0	0
E051	0	1	0	0	0	0	1
E052	1	1	1	1	0	0	0
E053	0	1	0	0	0	0	1
E054	0	1	0	0	0	0	1
E055	0	1	0	0	0	0	1
E056	0	1	0	0	0	0	0
E057	0	1	1	1	0	0	0
E058	0	1	0	0	0	0	1

## Sheet: Table 1.-Demographic
ID	Regoin	YEAR	Month	Season	SEX	STATUS	Subtype	AGEofDiagnosisMonth				EEHV cases	%	Survivor	Non-survivor	Fatality Rate
E001	2	2006	Jan	3	M	1	1	24			All case	58		18	40	68.9655
E002	2	2007	NA	NA	F	1	1	19		SEX	Female	31	53.4483	8	23	74.1935
E003	NA	2007	NA	NA	M	1	1	24			Male	27	46.5517	10	17	62.963
E004	4	2008	Apr	1	F	1	3	15		Regian	North	31	53.4483	13	20	64.5161
E005	4	2008	May	1	M	1	3	16			Middle	5	8.62069	0	5	100
E006	4	2008	Dec	3	M	1	1	26			East	1	1.72414	0	1	100
E007	2	2009	Sep	2	F	1	2	24			Northeast	9	15.5172	3	6	66.6667
E008	NA	2011	NA	NA	M	1	1	NA			West	3	5.17241	0	3	100
E009	1	2011	Apr	1	M	1	3	35			South	5	8.62069	2	3	60
E010	4	2012	Feb	3	M	1	1	14			NA	2	3.44828	0	2	100
E011	4	2012	Apr	1	F	1	1	29		Subtype	EEHV1	35	60.3448	11	24	68.5714
E012	1	2013	Jan	3	F	1	1	108			EEHV1A	2	3.44828	0	2	100
E013	5	2013	Sep	2	F	1	1	13			EEHV4	19	32.7586	7	12	63.1579
E014	5	2013	Sep	2	F	1	1	17			EEHV1A+EEHV4	2	3.44828	0	2	100
E015	5	2013	Sep	2	M	1	1	30
E016	6	2013	NA	NA	M	0	1	24		Age Range	Minimum	Maximum	Median	Mean
E017	1	2014	Mar	1	M	1	1	14		All cases	3	216	29	38.4737
E018	1	2014	NA	NA	F	1	3	44		Survivors	7	216	34.5	46.61
E019	1	2014	Feb	3	M	0	1	33		Non-Sorvivors	3	144	29	34.72
E020	1	2015	Jun	2	M	1	3	7
E021	2	2015	Sep	2	F	1	1	3
E022	1	2015	Sep	2	M	1	1	36
E023	1	2015	Sep	2	F	1	1	24
E024	1	2015	Jan	1	M	0	1	36
E025	1	2016	Feb	3	F	0	3	48
E026	6	2016	Feb	3	F	1	4	35
E027	1	2016	Aug	2	M	1	3	36
E028	6	2017	Feb	3	M	1	2	36
E029	1	2017	Apr	1	F	1	3	72
E030	1	2017	May	1	F	1	3	48
E031	1	2017	Jun	2	F	1	3	48
E032	1	2017	Jul	2	F	1	3	48
E033	1	2017	Jul	2	M	1	3	15
E034	1	2017	Jun	2	M	0	3	216
E035	1	2017	Jul	2	F	1	3	24
E036	1	2017	Jun	2	F	1	4	72
E037	1	2017	Jul	2	F	1	1	38
E038	1	2017	Jul	2	F	0	3	72
E039	6	2017	NA	NA	F	1	1	24
E040	4	2017	Nov	3	F	1	1	36
E041	4	2017	Dec	3	F	0	1	24
E042	4	2017	Dec	3	M	0	1	24
E043	4	2017	Dec	3	F	0	1	108
E044	2	2017	Dec	3	M	1	1	144
E045	3	2017	Dec	3	F	1	1	24
E046	1	2018	May	1	F	1	1	47
E047	6	2018	Feb	3	F	0	1	27
E048	1	2018	Apr	3	M	1	1	13
E049	1	2018	Apr	1	M	1	1	29
E050	1	2018	Apr	1	F	0	1	7
E051	1	2018	May	1	M	0	1	14
E052	1	2018	Jun	2	F	1	1	43
E053	1	2018	Jul	2	M	0	3	36
E054	1	2018	Jul	2	F	0	3	12
E055	1	2018	Jul	2	F	0	3	36
E056	1	2018	Jul	2	M	0	3	36
E057	1	2018	Jul	2	M	0	1	14
E058	1	2018	Jul	2	M	0	1	72
